# Supplementary material for: Characterization and application of recombinant Bovine Leukemia Virus Env protein
Source: Sci Rep. 2024 May 28;14:12190. doi: 10.1038/s41598-024-62811-8 (PMC11133380; doi:10.1038/s41598-024-62811-8)
Supplement: Supplementary file 14 — Supplementary Table S2. [file 41598_2024_62811_MOESM14_ESM.xlsx]

## Sheet: Feuil1
Supplementary Table 2. List of total peptides with N-glycan modifications detected by LC-MS/MS
	sBLV-EnvFm
Sequence	Glycosylation Site	Glycans	Mod AA	Spectrum count	Normalized total spectrum count
FSISIDQILEAHNQSPF	67	Non-glycosylated	N	23	26/441
FSISIDQILEAHNQSPFCAK		Non-glycosylated	N	3
NASQAD	129	_		0	not found
SWALLLN[892.3169]QTAR	203	Hex(3)HexNAc(2)/M3	N	9	39/441
SWALLLN[1038.3751]QTAR		Fuc(1)Hex(3)HexNAc(2)/F(6)M3	N	4
SWALLLN[1216.4229]QTAR		Hex(5)HexNAc(2)/M5	N	11
SWALLLN[1378.4757]QTAR		Hex(6)HexNAc(2)/M6	N	8
SWALLLN[1540.5285]QTAR		Hex(7)HexNAc(2)/M7	N	5
SWALLLN[1702.5813]QTAR		Hex(8)HexNAc(2)/M8	N	2
AFPDC[-2.0156]AICWEPSPPWAPEILVYN[892.3169]K	230	Hex(3)HexNAc(2)/M3	C, N	1	24/441
AFPDC[-2.0156]AICWEPSPPWAPEILVYN[1038.3751]K		Fuc(1)Hex(3)HexNAc(2)/F(6)M3	C, N	16
AFPDCAICWEPSPPWAPEILVYN[1216.4229]K		Hex(5)HexNAc(2)/M5	N	1
AFPDCAIC[-2.0156]WEPSPPWAPEILVYN[1216.4229]K		Hex(5)HexNAc(2)/M5	C, N	2
AFPDC[-2.0156]AICWEPSPPWAPEILVYN[1378.4757]K		Hex(6)HexNAc(2)/M6	C, N	2
AFPDC[-2.0156]AICWEPSPPWAPEILVYN[1540.5285]K		Hex(7)HexNAc(2)/M7	C, N	1
AFPDC[-2.0156]AICWEPSPPWAPEILVYN[1702.5813]K		Hex(8)HexNAc(2)/M8	C, N	1
TISSSGPGLALPDAQIFWVN	251	Non-glycosylated	N	1	18/441
TISSSGPGLALPDAQIFWVN[892.3169]TSSFNTTQGWHHPSQR		Hex(3)HexNAc(2)/M3	N	2
VN[892.3169]TSSFNTTQGWHHPSQR		Hex(3)HexNAc(2)/M3	N	1
TISSSGPGLALPDAQIFWVN[1038.3751]TSSFNTTQGWHHPSQR		Fuc(1)Hex(3)HexNAc(2)/F(6)M3	N	4
TISSSGPGLALPDAQIFWVNTSSFN[1378.4757]TTQGWHHPSQR		Hex(6)HexNAc(2)/M6	N	1
IFWVN[1038.3751]TSSFNTTQGWHHPSQR		Fuc(1)Hex(3)HexNAc(2)/F(6)M3	N	1
VN[1038.3751]TSSFNTTQGWHHPSQR		Fuc(1)Hex(3)HexNAc(2)/F(6)M3	N	1
TISSSGPGLALPDAQIFWVN[1216.4229]TSSFNTTQGWHHPSQR		Hex(5)HexNAc(2)/M5	N	1
VN[1216.4229]TSSFNTTQGWHHPSQR		Hex(5)HexNAc(2)/M5	N	2
WVN[1216.4229]TSSFNTTQGWHHPSQR		Hex(5)HexNAc(2)/M5	N	2
TISSSGPGLALPDAQIFWVN[1378.4757]TSSFNTTQGWHHPSQR		Hex(6)HexNAc(2)/M6	N	1
TISSSGPGLALPDAQIFWVN[1540.5285]TSSFNTTQGWHHPSQR		Hex(7)HexNAc(2)/M7	N	1
ALPDAQIFWVN[892.3169]TSSFN[892.3169]TTQGWHHPSQR	251/256	Hex(3)HexNAc(2)/Hex(3)HexNAc(2)	N,N	1	19/441
TISSSGPGLALPDAQIFWVN[892.3169]TSSFN[892.3169]TTQGWHHPSQR		Hex(3)HexNAc(2)/Hex(3)HexNAc(2)	N,N	3
TISSSGPGLALPDAQIFWVN[892.3169]TSSFN[1038.3751]TTQGWHHPSQR		Hex(3)HexNAc(2)/Fuc(1)Hex(3)HexNAc(2)	N,N	2
ALPDAQIFWVN[1038.3751]TSSFN[892.3169]TTQGWHHPSQR		Fuc(1)Hex(3)HexNAc(2)/Hex(3)HexNAc(2)	N,N	1
TISSSGPGLALPDAQIFWVN[1038.3751]TSSFN[892.3169]TTQGWHHPSQR		Fuc(1)Hex(3)HexNAc(2)/Hex(3)HexNAc(2)	N,N	8
IFWVN[892.3169]TSSFN[892.3169]TTQGWHHPSQR		Hex(3)HexNAc(2)/Hex(3)HexNAc(2)	N,N	1
IFWVN[1038.3751]TSSFN[1216.4229]TTQGWHHPSQR		Fuc(1)Hex(3)HexNAc(2)/Hex(5)HexNAc(2)	N,N	1
IFWVN[1038.3751]TSSFN[1378.4757]TTQGWHHPSQR		Fuc(1)Hex(3)HexNAc(2)/Hex(6)HexNAc(2)	N,N	1
IFWVN[1378.4757]TSSFN[892.3169]TTQGWHHPSQR		Hex(6)HexNAc(2)/Hex(3)HexNAc(2)	N,N	1
TISSSGPGLALPDAQIFWVNTSSFN[892.3169]TTQGWHHPSQR	256	Hex(3)HexNAc(2)/M3	N	1	2/441
TISSSGPGLALPDAQIFWVNTSSFN[1038.3751]TTQGWHHPSQR		Fuc(1)Hex(3)HexNAc(2)/F(6)M3	N	1
LLFN[892.3169]VSQGN[892.3169]ALLLPPISLVNLSTASSAPPTR	271/276	Hex(3)HexNAc(2)/Hex(3)HexNAc(2)	N,N	2	28/441
LLFN[892.3169]VSQGN[1038.3751]ALLLPPISLVNLSTASSAPPTR		Hex(3)HexNAc(2)/Fuc(1)Hex(3)HexNAc(2)	N,N	1
LLFN[892.3169]VSQGN[1216.4229]ALLLPPISLVNLSTASSAPPTR		Hex(3)HexNAc(2)/Hex(5)HexNAc(2)	N,N	1
LLFN[892.3169]VSQGN[1378.4757]ALLLPPISLVNLSTASSAPPTR		Hex(3)HexNAc(2)/Hex(6)HexNAc(2)	N,N	1
LLFN[892.3169]VSQGN[1540.5285]ALLLPPISLVNLSTASSAPPTR		Hex(3)HexNAc(2)/Hex(7)HexNAc(2)	N,N	2
LLFN[892.3169]VSQGN[1702.5813]ALLLPPISLVNLSTASSAPPTR		Hex(3)HexNAc(2)/Hex(8)HexNAc(2)	N,N	1
LLFN[1038.3751]VSQGN[892.3169]ALLLPPISLVNLSTASSAPPTR		Fuc(1)Hex(3)HexNAc(2)/Hex(3)HexNAc(2)	N,N	1
LLFN[1038.3751]VSQGN[1038.3751]ALLLPPISLVNLSTASSAPPTR		Fuc(1)Hex(3)HexNAc(2)/Fuc(1)Hex(3)HexNAc(2)	N,N	2
LLFN[1038.3751]VSQGN[1216.4229]ALLLPPISLVNLSTASSAPPTR		Fuc(1)Hex(3)HexNAc(2)/Hex(5)HexNAc(2)	N,N	2
LLFN[1038.3751]VSQGN[1378.4757]ALLLPPISLVNLSTASSAPPTR		Fuc(1)Hex(3)HexNAc(2)/Hex(6)HexNAc(2)	N,N	4
LLFN[1038.3751]VSQGN[1540.5285]ALLLPPISLVNLSTASSAPPTR		Fuc(1)Hex(3)HexNAc(2)/Hex(7)HexNAc(2)	N,N	3
LLFN[1038.3751]VSQGN[1702.5813]ALLLPPISLVNLSTASSAPPTR		Fuc(1)Hex(3)HexNAc(2)/Hex(8)HexNAc(2)	N,N	1
LLFN[1216.4229]VSQGN[892.3169]ALLLPPISLVNLSTASSAPPTR		Hex(5)HexNAc(2)/Hex(3)HexNAc(2)	N,N	1
LLFN[1378.4757]VSQGN[892.3169]ALLLPPISLVNLSTASSAPPTR		Hex(6)HexNAc(2)/Hex(3)HexNAc(2)	N,N	2
LLFN[1378.4757]VSQGN[1216.4229]ALLLPPISLVNLSTASSAPPTR		Hex(6)HexNAc(2)/Hex(5)HexNAc(2)	N,N	2
LLFN[1378.4757]VSQGN[1378.4757]ALLLPPISLVNLSTASSAPPTR		Hex(6)HexNAc(2)/Hex(6)HexNAc(2)	N,N	1
LLFN[1540.5285]VSQGN[1216.4229]ALLLPPISLVNLSTASSAPPTR		Hex(7)HexNAc(2)/Hex(5)HexNAc(2)	N,N	1
LLFNVSQGN[892.3169]ALLLPPISLVNLSTASSAPPTR	276	Hex(3)HexNAc(2)/M3	N	6	19/441
LLFNVSQGN[1038.3751]ALLLPPISLVNLSTASSAPPTR		Fuc(1)Hex(3)HexNAc(2)/F(6)M3	N	3
LLFNVSQGN[1216.4229]ALLLPPISLVNLSTASSAPPTR		Hex(5)HexNAc(2)/M5	N	4
LLFNVSQGN[1378.4757]ALLLPPISLVNLSTASSAPPTR		Hex(6)HexNAc(2)/M6	N	2
LLFNVSQGN[1540.5285]ALLLPPISLVNLSTASSAPPTR		Hex(7)HexNAc(2)/M7	N	2
LLFNVSQGN[1702.5813]ALLLPPISLVNLSTASSAPPTR		Hex(8)HexNAc(2)/M8	N	1
SQGN[1216.4229]ALLLPPISLVNLSTASSAPPTR		Hex(5)HexNAc(2)/M5	N	1
LLFNVSQGN[892.3169]ALLLPPISLVN[892.3169]LSTASSAPPTR	276/287	Hex(3)HexNAc(2)/Hex(3)HexNAc(2)	N,N	1	15/441
LLFNVSQGN[892.3169]ALLLPPISLVN[1216.4229]LSTASSAPPTR		Hex(3)HexNAc(2)/Hex(5)HexNAc(2)	N,N	1
LLFNVSQGN[892.3169]ALLLPPISLVN[1378.4757]LSTASSAPPTR		Hex(3)HexNAc(2)/Hex(6)HexNAc(2)	N,N	1
LLFNVSQGN[1216.4229]ALLLPPISLVN[1216.4229]LSTASSAPPTR		Hex(5)HexNAc(2)/Hex(5)HexNAc(2)	N,N	1
LLFNVSQGN[1038.3751]ALLLPPISLVN[892.3169]LSTASSAPPTR		Fuc(1)Hex(3)HexNAc(2)/Hex(3)HexNAc(2)	N,N	1
LLFNVSQGN[1038.3751]ALLLPPISLVN[1216.4229]LSTASSAPPTR		Fuc(1)Hex(3)HexNAc(2)/Hex(5)HexNAc(2)	N,N	1
LLFNVSQGN[1216.4229]ALLLPPISLVN[892.3169]LSTASSAPPTR		Hex(3)HexNAc(2)/Hex(5)HexNAc(2)	N,N	1
LLFNVSQGN[1216.4229]ALLLPPISLVN[1038.3751]LSTASSAPPTR		Hex(5)HexNAc(2)/Fuc(1)Hex(3)HexNAc(2)	N,N	1
LLFNVSQGN[1378.4757]ALLLPPISLVN[892.3169]LSTASSAPPTR		Hex(6)HexNAc(2)/Hex(3)HexNAc(2)	N,N	1
LLFNVSQGN[1378.4757]ALLLPPISLVN[1038.3751]LSTASSAPPTR		Hex(6)HexNAc(2)/Fuc(1)Hex(3)HexNAc(2)	N,N	1
LLFNVSQGN[1378.4757]ALLLPPISLVN[1216.4229]LSTASSAPPTR		Hex(6)HexNAc(2)/Hex(5)HexNAc(2)	N,N	1
LLFNVSQGN[1378.4757]ALLLPPISLVN[1378.4757]LSTASSAPPTR		Hex(6)HexNAc(2)/Hex(6)HexNAc(2)	N,N	1
LLFNVSQGN[1540.5285]ALLLPPISLVN[1038.3751]LSTASSAPPTR		Hex(7)HexNAc(2)/Fuc(1)Hex(3)HexNAc(2)	N,N	1
LLFNVSQGN[1540.5285]ALLLPPISLVN[1216.4229]LSTASSAPPTR		Hex(7)HexNAc(2)/Hex(5)HexNAc(2)	N,N	1
LLFNVSQGN[1702.5813]ALLLPPISLVN[1038.3751]LSTASSAPPTR		Hex(8)HexNAc(2)/Fuc(1)Hex(3)HexNAc(2)	N,N	1
ALLLPPISLVNLSTASSAPPTR	287	Non-glycosylated	N	17	71/441
LLPPISLVNLSTASSAPPTR		Non-glycosylated	N	3
LSTASSAPPTR		Non-glycosylated	N	4
NLSTASSAPPTR		Non-glycosylated	N	6
VNLSTASSAPPTR		Non-glycosylated	N	1
ALLLPPISLVN[892.3169]LSTASSAPPTR		Hex(3)HexNAc(2)/M3	N	3
ALLLPPISLVN[1038.3751]LSTASSAPPTR		Fuc(1)Hex(3)HexNAc(2)/F(6)M3	N	4
ALLLPPISLVN[1216.4229]LSTASSAPPTR		Hex(5)HexNAc(2)/M5	N	7
LLPPISLVN[1216.4229]LSTASSAPPTR		Hex(5)HexNAc(2)/M5	N	1
N[1216.4229]LSTASSAPPTR		Hex(5)HexNAc(2)/M5	N	2
ALLLPPISLVN[1378.4757]LSTASSAPPTR		Hex(6)HexNAc(2)/M6	N	1
LLPPISLVN[1378.4757]LSTASSAPPTR		Hex(6)HexNAc(2)/M6	N	1
N[1378.4757]LSTASSAPPTR		Hex(6)HexNAc(2)/M6	N	5
ALLLPPISLVN[1540.5285]LSTASSAPPTR		Hex(7)HexNAc(2)/M7	N	11
LLPPISLVN[1540.5285]LSTASSAPPTR		Hex(7)HexNAc(2)/M7	N	2
N[1540.5285]LSTASSAPPTR		Hex(7)HexNAc(2)/M7	N	2
N[1702.5813]LSTASSAPPTR		Hex(8)HexNAc(2)/M8	N	1
NNSPVAALTLGLALSVGLTGINVAVSALSHQR	300/301	Non-glycosylated	N	2	57/441
NSPVAALTLGLALSVGLTGINVAVSALSHQR		Non-glycosylated	N	3
NSPVAALTLGLALSVGLTGINVAVSALSHQRLTSLIHVLEQDQQR		Non-glycosylated	N	1
RVNNSPVAALTLGLALSVGLTGINVAVSALSHQR		Non-glycosylated	N	3
VNNSPVAALTLGL		Non-glycosylated	N	1
VNNSPVAALTLGLAL		Non-glycosylated	N	1
VNNSPVAALTLGLALSVGLTGINVAVSALSHQR		Non-glycosylated	N	12
VNNSPVAALTLGLALSVGLTGINVAVSALSHQRLT		Non-glycosylated	N	3
VNNSPVAALTLGLALSVGLTGINVAVSALSHQRLTSLIH		Non-glycosylated	N	1
VNNSPVAALTLGLALSVGLTGINVAVSALSHQRLTSLIHVLEQDQQR		Non-glycosylated	N	4
VN[892.3169]NSPVAALTLGLALSVGLTGINVAVSALSHQR		Hex(3)HexNAc(2)/M3	N	3
VNN[892.3169]SPVAALTLGLALSVGLTGINVAVSALSHQR		Hex(3)HexNAc(2)/M3	N	1
VN[1038.3751]NSPVAALTLGLALSVGLTGINVAVSALSHQR		Fuc(1)Hex(3)HexNAc(2)/F(6)M3	N	4
VNN[1038.3751]SPVAALTLGLALSVGLTGINVAVSALSHQR		Fuc(1)Hex(3)HexNAc(2)/F(6)M3	N	9
VN[1216.4229]NSPVAALTLGLALSVGLTGINVAVSALSHQR		Hex(5)HexNAc(2)/M5	N	1
VNN[1216.4229]SPVAALTLGLALSVGLTGINVAVSALSHQR		Hex(5)HexNAc(2)/M5	N	2
VN[1378.4757]NSPVAALTLGLALSVGLTGINVAVSALSHQR		Hex(6)HexNAc(2)/M6	N	1
VNN[1378.4757]SPVAALTLGLALSVGLTGINVAVSALSHQR		Hex(6)HexNAc(2)/M6	N	1
VN[1540.5285]NSPVAALTLGLALSVGLTGINVAVSALSHQR		Hex(7)HexNAc(2)/M7	N	1
VN[1702.5813]NSPVAALTLGLALSVGLTGINVAVSALSHQR		Hex(8)HexNAc(2)/M8	N	2
VNN[1702.5813]SPVAALTLGLALSVGLTGINVAVSALSHQR		Hex(8)HexNAc(2)/M8	N	1
LITAINQTHYNLLNVASVVAQNR	351	Non-glycosylated	N	1	119/441
LITAIN[892.3169]QTHY		Hex(3)HexNAc(2)/M3	N	1
LITAIN[892.3169]QTHYN		Hex(3)HexNAc(2)/M3	N	3
LITAIN[892.3169]QTHYNLLNVASVVAQNR		Hex(3)HexNAc(2)/M3	N	30
LITAIN[892.3169]QTHYNLLNVASVVAQNRR		Hex(3)HexNAc(2)/M3	N	1
LITAIN[1038.3751]QTHY		Fuc(1)Hex(3)HexNAc(2)/F(6)M3	N	1
LITAIN[1038.3751]QTHYN		Fuc(1)Hex(3)HexNAc(2)/F(6)M3	N	2
LITAIN[1038.3751]QTHYN[1216.4229]LLNVASVVAQNR		Fuc(1)Hex(3)HexNAc(2)/Hex(5)HexNAc(2)	N	2
LITAIN[1038.3751]QTHYN[1378.4757]LLNVASVVAQNR		Fuc(1)Hex(3)HexNAc(2)/Hex(6)HexNAc(2)	N	1
LITAIN[1038.3751]QTHYNLLNVASVVAQNR		Fuc(1)Hex(3)HexNAc(2)/F(6)M3	N	30
LITAIN[1038.3751]QTHYNLLNVASVVAQNRR		Fuc(1)Hex(3)HexNAc(2)/F(6)M3	N	3
LITAIN[1038.3751]QTHYNLLNVASVVAQNRRGLDWLYIR		Fuc(1)Hex(3)HexNAc(2)/F(6)M3	N	1
LITAIN[1216.4229]QTHY		Hex(5)HexNAc(2)/M5	N	1
LITAIN[1216.4229]QTHYNLLNVASVVAQNR		Hex(5)HexNAc(2)/M5	N	23
LITAIN[1216.4229]QTHYNLLNVASVVAQNRR		Hex(5)HexNAc(2)/M5	N	3
LITAIN[1378.4757]QTHY		Hex(6)HexNAc(2)/M6	N	1
LITAIN[1378.4757]QTHYN		Hex(6)HexNAc(2)/M6	N	1
LITAIN[1378.4757]QTHYNLLNVASVVAQNR		Hex(6)HexNAc(2)/M6	N	6
LITAIN[1378.4757]QTHYNLLNVASVVAQNRR		Hex(6)HexNAc(2)/M6	N	1
LITAIN[1540.5285]QTHYNLLNVASVVAQNR		Hex(7)HexNAc(2)/M7	N	3
LITAIN[1540.5285]QTHYNLLNVASVVAQNRR		Hex(7)HexNAc(2)/M7	N	1
LITAIN[1702.5813]QTHYNLLNVASVVAQNR		Hex(8)HexNAc(2)/M8	N	2
LITAIN[1702.5813]QTHYNLLNVASVVAQNRR		Hex(8)HexNAc(2)/M8	N	1
IQNDSIIR	398	Non-glycosylated	N	1	4/441
IQN[892.3169]DSIIR		Hex(3)HexNAc(2)/M3	N	1
IQN[1038.3751]DSIIR		Fuc(1)Hex(3)HexNAc(2)/F(6)M3	N	2
				total spectrum count= 441
				total spectrum count with glycans= 350
Modification introduced in PatternLab are shown in brackets along with peptide sequences. Peptides highlighted In yellow correspond to those containing intra-chain disulfides, with the corresponding Δmass=-2.0156 as modification.
