# Supplementary material for: Characterization and application of recombinant Bovine Leukemia Virus Env protein
Source: Sci Rep. 2024 May 28;14:12190. doi: 10.1038/s41598-024-62811-8 (PMC11133380; doi:10.1038/s41598-024-62811-8)
Supplement: Supplementary file 15 — Supplementary Table S3. [file 41598_2024_62811_MOESM15_ESM.xlsx]

## Sheet: Feuil1
Supplementary Table 3. Relative abundance (%RA) of N-glycopeptides detected by LC-MS/MS, grouped by its N-glycosite sequence position.
	sBLV-EnvFm
Sequence	Glycosylation Site	Glycans	%RA	Normalized Spectrum Count
FSISIDQILEAHNQSPFCAK	67	Non-glycosylated	100	26/441
FDCPHWDNASQADQGSFYVNHQILFLHLK	129	not found	not found	not found
SWALLLNQTAR	203	Non-glycosylated	0	39/441
		Hex(3)HexNAc(2)/M3 [892.3169]	23.1
		Fuc(1)Hex(3)HexNAc(2)/F(6)M3 [1038.3751]	10.3
		Hex(5)HexNAc(2)/M5 [1216.4229]	28.2
		Hex(6)HexNAc(2)/M6 [1378.4757]	20.5
		Hex(7)HexNAc(2)/M7 [1540.5285]	12.8
		Hex(8)HexNAc(2)/M8 [1702.5813]	5.1
AFPDCAICWEPSPPWAPEILVYNK	230	Non-glycosylated	0	24/441
		Hex(3)HexNAc(2)/M3 [892.3169]	4.2
		Fuc(1)Hex(3)HexNAc(2)/F(6)M3 [1038.3751]	66.7
		Hex(5)HexNAc(2)/M5 [1216.4229]	12.5
		Hex(6)HexNAc(2)/M6 [1378.4757]	8.3
		Hex(7)HexNAc(2)/M7 [1540.5285]	4.2
		Hex(8)HexNAc(2)/M8 [1702.5813]	4.2
TISSSGPGLALPDAQIFWVNTSSFNTTQGWHHPSQR	251	Non-glycosylated	2.7	37/441
		Hex(3)HexNAc(2)/M3 [892.3169]	27
		Fuc(1)Hex(3)HexNAc(2)/F(6)M3 [1038.3751]	45.9
		Hex(5)HexNAc(2)/M5 [1216.4229]	13.5
		Hex(6)HexNAc(2)/M6 [1378.4757]	8.1
		Hex(7)HexNAc(2)/M7 [1540.5285]	2.7
		Hex(8)HexNAc(2)/M8 [1702.5813]	0
TISSSGPGLALPDAQIFWVNTSSFNTTQGWHHPSQR	256	Non-glycosylated	0	21/441
		Hex(3)HexNAc(2)/M3 [892.3169]	76.2
		Fuc(1)Hex(3)HexNAc(2)/F(6)M3 [1038.3751]	14.3
		Hex(5)HexNAc(2)/M5 [1216.4229]	4.8
		Hex(6)HexNAc(2)/M6 [1378.4757]	4.8
		Hex(7)HexNAc(2)/M7 [1540.5285]	0
		Hex(8)HexNAc(2)/M8 [1702.5813]	0
LLFNVSQGNALLLPPISLVNLSTASSAPPTR	271	Non-glycosylated	0	28/441
		Hex(3)HexNAc(2)/M3 [892.3169]	28.6
		Fuc(1)Hex(3)HexNAc(2)/F(6)M3 [1038.3751]	46.4
		Hex(5)HexNAc(2)/M5 [1216.4229]	3.6
		Hex(6)HexNAc(2)/M6 [1378.4757]	17.8
		Hex(7)HexNAc(2)/M7 [1540.5285]	3.6
		Hex(8)HexNAc(2)/M8 [1702.5813]	0
LLFNVSQGNALLLPPISLVNLSTASSAPPTR	276	Non-glycosylated	0	62/441
		Hex(3)HexNAc(2)/M3 [892.3169]	24.2
		Fuc(1)Hex(3)HexNAc(2)/F(6)M3 [1038.3751]	12.9
		Hex(5)HexNAc(2)/M5 [1216.4229]	22.6
		Hex(6)HexNAc(2)/M6 [1378.4757]	19.4
		Hex(7)HexNAc(2)/M7 [1540.5285]	14.5
		Hex(8)HexNAc(2)/M8 [1702.5813]	6.4
LLFNVSQGNALLLPPISLVNLSTASSAPPTR	287	Non-glycosylated	36	86/441
		Hex(3)HexNAc(2)/M3 [892.3169]	8.1
		Fuc(1)Hex(3)HexNAc(2)/F(6)M3 [1038.3751]	9.3
		Hex(5)HexNAc(2)/M5 [1216.4229]	17.4
		Hex(6)HexNAc(2)/M6 [1378.4757]	10.5
		Hex(7)HexNAc(2)/M7 [1540.5285]	17.4
		Hex(8)HexNAc(2)/M8 [1702.5813]	1.2
VNNSPVAALTLGLALSVGLTGINVAVSALSHQR	300/301	Non-glycosylated	54.4	57/441
		Hex(3)HexNAc(2)/M3 [892.3169]	7
		Fuc(1)Hex(3)HexNAc(2)/F(6)M3 [1038.3751]	22.8
		Hex(5)HexNAc(2)/M5 [1216.4229]	5.3
		Hex(6)HexNAc(2)/M6 [1378.4757]	3.5
		Hex(7)HexNAc(2)/M7 [1540.5285]	1.8
		Hex(8)HexNAc(2)/M8 [1702.5813]	5.3
LITAINQTHYNLLNVASVVAQNR	351	Non-glycosylated	0.84	119/441
		Hex(3)HexNAc(2)/M3 [892.3169]	29.4
		Fuc(1)Hex(3)HexNAc(2)/F(6)M3 [1038.3751]	33.6
		Hex(5)HexNAc(2)/M5 [1216.4229]	22.7
		Hex(6)HexNAc(2)/M6 [1378.4757]	7.6
		Hex(7)HexNAc(2)/M7 [1540.5285]	3.4
		Hex(8)HexNAc(2)/M8 [1702.5813]	2.5
IQNDSIIR	398	Non-glycosylated	25	4/441
		Hex(3)HexNAc(2)/M3 [892.3169]	25
		Fuc(1)Hex(3)HexNAc(2)/F(6)M3 [1038.3751]	50
		Hex(5)HexNAc(2)/M5 [1216.4229]	0
		Hex(6)HexNAc(2)/M6 [1378.4757]	0
		Hex(7)HexNAc(2)/M7 [1540.5285]	0
		Hex(8)HexNAc(2)/M8 [1702.5813]	0
Not expected N-glycosylated sites
N-glycosylated Asp (N)
disulfide bond modification (C)
